# Supplementary material for: Dual-band mixed-mode bandpass filter based on dual-layer substrate integrated waveguide resonator loaded with A capacitive patch
Source: PLoS One. 2025 Sep 8;20(9):e0330712. doi: 10.1371/journal.pone.0330712 (PMC12416674; doi:10.1371/journal.pone.0330712)
Supplement: S1 Data — (CSV) [file pone.0330712.s001.csv]

!CSV A.01.01
!Agilent Technologies	N5234A	MY52241167	A.10.00.00
!Agilent N5234A: A.10.00.00
!Date: Friday	December 20	2024 12:49:26
!Source: Standard
BEGIN CH1_DATA		Measure				Simulated
Freq(Hz)	S11 Log Mag(dB)	S12 Log Mag(dB)		Freq(Hz)	S11 Log Mag(dB)	S12 Log Mag(dB)
2	-1.706588	-31.471514		2	-0.01885	-34.01411
2.065	-1.6504463	-30.79118		2.025	-0.01916	-33.84296
2.13	-1.5688639	-30.530939		2.05	-0.01947	-33.67224
2.195	-1.4838697	-30.116343		2.075	-0.01979	-33.50192
2.26	-1.425727	-29.723753		2.1	-0.02011	-33.33195
2.325	-1.3667828	-28.961761		2.125	-0.02044	-33.1623
2.39	-1.3204764	-29.256693		2.15	-0.02077	-32.99295
2.455	-1.268105	-28.168816		2.175	-0.0211	-32.82385
2.52	-1.2070512	-28.001484		2.2	-0.02144	-32.65497
2.585	-1.1616328	-27.699387		2.225	-0.02179	-32.48628
2.65	-1.1029769	-27.66147		2.25	-0.02214	-32.31776
2.715	-1.0476106	-26.696627		2.275	-0.02249	-32.14937
2.78	-0.99802327	-26.57946		2.3	-0.02285	-31.98107
2.845	-0.98093861	-26.809378		2.325	-0.02322	-31.81285
2.91	-0.93607694	-25.793678		2.35	-0.02359	-31.64468
2.975	-0.92869759	-25.912653		2.375	-0.02397	-31.47652
3.04	-0.88083422	-25.570969		2.4	-0.02435	-31.30835
3.105	-0.85051095	-24.885612		2.425	-0.02475	-31.14015
3.17	-0.83446622	-24.279379		2.45	-0.02514	-30.97188
3.235	-0.78319395	-23.578913		2.475	-0.02555	-30.80352
3.3	-0.78691649	-23.075686		2.5	-0.02596	-30.63506
3.365	-0.7746703	-21.355463		2.525	-0.02638	-30.46645
3.43	-0.77215111	-20.680153		2.55	-0.02681	-30.29768
3.495	-0.77544188	-19.812597		2.575	-0.02725	-30.12872
3.56	-0.74106503	-18.514051		2.6	-0.02769	-29.95955
3.625	-0.77228761	-17.519737		2.625	-0.02814	-29.79015
3.69	-0.74147505	-17.093216		2.65	-0.02861	-29.62049
3.755	-0.76567423	-16.431732		2.675	-0.02908	-29.45055
3.82	-0.75362927	-15.331865		2.7	-0.02956	-29.2803
3.885	-0.76443142	-15.174068		2.725	-0.03005	-29.10973
3.95	-0.79153991	-14.51764		2.75	-0.03056	-28.93882
4.015	-0.75426865	-13.982655		2.775	-0.03107	-28.76753
4.08	-0.79035968	-13.509085		2.8	-0.0316	-28.59584
4.145	-0.79735899	-12.972521		2.825	-0.03213	-28.42375
4.21	-0.83355618	-12.266861		2.85	-0.03269	-28.25122
4.275	-0.88671911	-12.259364		2.875	-0.03325	-28.07823
4.34	-0.94057906	-11.316133		2.9	-0.03383	-27.90476
4.405	-1.0247266	-10.30056		2.925	-0.03442	-27.73079
4.47	-1.091364	-10.597754		2.95	-0.03503	-27.5563
4.535	-1.2629044	-10.021974		2.975	-0.03565	-27.38126
4.6	-1.408808	-8.1678162		3	-0.0363	-27.20566
4.665	-1.5304236	-7.990644		3.025	-0.03696	-27.02948
4.73	-1.7454897	-9.7854748		3.05	-0.03763	-26.85269
4.795	-2.3906827	-6.0771899		3.075	-0.03833	-26.67527
4.86	-2.654072	-5.0288892		3.1	-0.03905	-26.4972
4.925	-2.6354527	-5.0197058		3.125	-0.03979	-26.31845
4.99	-3.2844872	-4.0509119		3.15	-0.04055	-26.13902
5.055	-3.8038385	-3.1451721		3.175	-0.04133	-25.95887
5.12	-4.8615103	-2.0126705		3.2	-0.04214	-25.77799
5.185	-5.8218293	-2.4211893		3.225	-0.04298	-25.59635
5.25	-5.6970453	-2.7959123		3.25	-0.04384	-25.41393
5.315	-7.1978889	-1.4106121		3.275	-0.04473	-25.23072
5.38	-9.1129675	-2.1812501		3.3	-0.04565	-25.04668
5.445	-10.764888	-2.2324715		3.325	-0.04661	-24.8618
5.51	-11.594521	-1.300848		3.35	-0.04759	-24.67605
5.575	-13.500947	-1.5729375		3.375	-0.04862	-24.48941
5.64	-16.081896	-2.4545717		3.4	-0.04968	-24.30186
5.705	-19.409729	-1.2327924		3.425	-0.05078	-24.11338
5.77	-20.703947	-1.3244076		3.45	-0.05192	-23.92394
5.835	-23.327581	-2.1573811		3.475	-0.0531	-23.73352
5.9	-29.810381	-1.332756		3.5	-0.05433	-23.54211
5.965	-32.43993	-1.3815684		3.525	-0.05562	-23.34966
6.03	-34.891716	-1.4798341		3.55	-0.05695	-23.15617
6.095	-31.849785	-1.4561915		3.575	-0.05833	-22.9616
6.16	-28.797468	-1.4561915		3.6	-0.05978	-22.76593
6.225	-26.271669	-1.1270976		3.625	-0.06129	-22.56915
6.29	-28.55011	-1.1270976		3.65	-0.06286	-22.37122
6.355	-29.556917	-1.3385782		3.675	-0.0645	-22.17211
6.42	-27.959169	-1.1270976		3.7	-0.06621	-21.97181
6.485	-28.314735	-1.3815684		3.725	-0.068	-21.77029
6.55	-26.462505	-1.3244076		3.75	-0.06987	-21.56752
6.615	-27.619438	-1.2327924		3.775	-0.07183	-21.36347
6.68	-27.908224	-1.3224444		3.8	-0.07387	-21.15813
6.745	-26.305717	-1.2327924		3.825	-0.07602	-20.95146
6.81	-20.439135	-2.3327924		3.85	-0.07827	-20.74343
6.875	-21.032166	-2.0620224		3.875	-0.08063	-20.53403
6.94	-19.224127	-2.5986981		3.9	-0.08311	-20.32321
7.005	-17.946554	-2.399287		3.925	-0.08572	-20.11096
7.07	-15.90073	-1.8222511		3.95	-0.08845	-19.89725
7.135	-14.080364	-2.5604613		3.975	-0.09133	-19.68204
7.2	-14.38444	-2.0450664		4	-0.09436	-19.46531
7.265	-12.935015	-2.0784471		4.025	-0.09755	-19.24703
7.33	-11.302281	-2.5936599		4.05	-0.10091	-19.02716
7.395	-10.615806	-2.214895		4.075	-0.10445	-18.80569
7.46	-9.9334021	-1.9753929		4.1	-0.10819	-18.58258
7.525	-9.6790857	-2.711503		4.125	-0.11214	-18.3578
7.59	-8.4346256	-3.493566		4.15	-0.11631	-18.13131
7.655	-6.8593187	-1.9654261		4.175	-0.12072	-17.9031
7.72	-6.6390972	-2.8817515		4.2	-0.12539	-17.67313
7.785	-6.285881	-3.4156287		4.225	-0.13033	-17.44136
7.85	-5.2484455	-3.1457019		4.25	-0.13557	-17.20778
7.915	-4.5549874	-3.3826568		4.275	-0.14112	-16.97234
7.98	-4.0894384	-4.0565553		4.3	-0.14701	-16.73502
8.045	-4.1399779	-4.4177938		4.325	-0.15326	-16.49578
8.11	-3.6248381	-4.3886223		4.35	-0.15991	-16.25461
8.175	-3.0360167	-5.4831967		4.375	-0.16697	-16.01146
8.24	-3.1371486	-5.5102749		4.4	-0.17449	-15.76631
8.305	-3.0158079	-5.7012906		4.425	-0.18249	-15.51914
8.37	-2.6726887	-6.5095553		4.45	-0.19102	-15.26991
8.435	-2.443892	-7.1773834		4.475	-0.20011	-15.01859
8.5	-2.4418473	-6.8651052		4.5	-0.20982	-14.76517
8.565	-2.3968918	-7.4643164		4.525	-0.22019	-14.50962
8.63	-2.1426921	-8.4381189		4.55	-0.23126	-14.25192
8.695	-1.9992741	-8.0491457		4.575	-0.24311	-13.99205
8.76	-1.9696872	-8.47822		4.6	-0.2558	-13.72999
8.825	-1.8983982	-9.1283932		4.625	-0.26939	-13.46572
8.89	-1.8233984	-9.7189255		4.65	-0.28396	-13.19924
8.955	-1.6308304	-9.3957062		4.675	-0.29959	-12.93054
9.02	-1.7748749	-10.256692		4.7	-0.31637	-12.65962
9.085	-1.7169694	-10.749445		4.725	-0.33441	-12.38646
9.15	-1.4486767	-10.602422		4.75	-0.35381	-12.11109
9.215	-1.5381199	-11.606534		4.775	-0.3747	-11.83351
9.28	-1.5637246	-11.62252		4.8	-0.39719	-11.55375
9.345	-1.5115792	-11.767381		4.825	-0.42145	-11.27182
9.41	-1.5054393	-12.181207		4.85	-0.44762	-10.98778
9.475	-1.5006121	-13.56977		4.875	-0.47587	-10.70165
9.54	-1.6421201	-12.311538		4.9	-0.50641	-10.4135
9.605	-1.6336894	-12.30547		4.925	-0.53944	-10.12341
9.67	-1.5843589	-14.032672		4.95	-0.57518	-9.83144
9.735	-1.5343456	-14.36403		4.975	-0.6139	-9.5377
9.8	-1.5612174	-14.37215		5	-0.65587	-9.24232
9.865	-1.5942699	-14.157395		5.025	-0.70139	-8.94541
9.93	-1.5390254	-16.388847		5.05	-0.75081	-8.64714
9.995	-1.4712133	-15.096581		5.075	-0.80448	-8.34769
10.06	-1.4042977	-14.335208		5.1	-0.86281	-8.04725
10.125	-1.2712286	-16.070305		5.125	-0.92625	-7.74607
10.19	-1.1918843	-15.434245		5.15	-0.99528	-7.44441
10.255	-1.1278733	-15.578532		5.175	-1.07043	-7.14255
10.32	-1.1133748	-16.099453		5.2	-1.15227	-6.84082
10.385	-1.0792836	-16.953577		5.225	-1.24144	-6.5396
10.45	-1.0680441	-16.552765		5.25	-1.33861	-6.23927
10.515	-1.058485	-16.705257		5.275	-1.44453	-5.9403
10.58	-1.0677079	-17.65728		5.3	-1.56001	-5.64315
10.645	-1.0729216	-17.369558		5.325	-1.6859	-5.34835
10.71	-1.0486901	-17.223183		5.35	-1.82313	-5.05647
10.775	-1.0484054	-17.649796		5.375	-1.9727	-4.76811
10.84	-1.0345732	-17.891878		5.4	-2.13567	-4.48392
10.905	-1.0375527	-17.179008		5.425	-2.31315	-4.20456
10.97	-0.99103236	-17.638006		5.45	-2.50632	-3.93075
11.035	-1.0070682	-17.594746		5.475	-2.71644	-3.66319
11.1	-1.0113593	-17.188755		5.5	-2.94478	-3.40263
11.165	-1.0200342	-17.407568		5.525	-3.19268	-3.14979
11.23	-1.0325855	-17.350544		5.55	-3.46153	-2.9054
11.295	-1.0333904	-17.015984		5.575	-3.75273	-2.67016
11.36	-1.0329558	-17.070047		5.6	-4.06772	-2.44473
11.425	-1.0386164	-17.409296		5.625	-4.40794	-2.2297
11.49	-1.0377274	-16.723303		5.65	-4.77487	-2.02562
11.555	-1.0744615	-16.816471		5.675	-5.16997	-1.83294
11.62	-1.1096678	-17.172638		5.7	-5.59473	-1.65202
11.685	-1.1441895	-16.939585		5.725	-6.05064	-1.48311
11.75	-1.1504699	-16.121862		5.75	-6.53922	-1.32637
11.815	-1.1934534	-16.997757		5.775	-7.06204	-1.18181
11.88	-1.2518762	-17.044376		5.8	-7.62071	-1.04935
11.945	-1.2776392	-15.524168		5.825	-8.21696	-0.92879
12.01	-1.3300886	-16.601902		5.85	-8.85267	-0.81981
12.075	-1.3841665	-16.389492		5.875	-9.52989	-0.72202
12.14	-1.4338403	-15.56663		5.9	-10.25096	-0.6349
12.205	-1.4596615	-15.258272		5.925	-11.01858	-0.5579
12.27	-1.517984	-15.537875		5.95	-11.83589	-0.4904
12.335	-1.6412261	-15.068415		5.975	-12.70666	-0.43171
12.4	-1.7305505	-13.537579		6	-13.6354	-0.38116
12.465	-1.7922062	-13.937819		6.025	-14.62765	-0.33801
12.53	-1.93734	-13.165849		6.05	-15.69023	-0.30157
12.595	-2.1352756	-11.651708		6.075	-16.83167	-0.27114
12.66	-2.4516029	-10.460025		6.1	-18.06278	-0.24602
12.725	-2.9567981	-9.8154583		6.125	-19.39751	-0.22557
12.79	-3.9667163	-7.744524		6.15	-20.85415	-0.20916
12.855	-6.6841969	-4.034307		6.175	-22.45732	-0.19623
12.92	-11.221167	-2.7770815		6.2	-24.24106	-0.18623
12.985	-7.9145317	-6.6016712		6.225	-26.25412	-0.17867
13.05	-4.3441043	-8.6840553		6.25	-28.56921	-0.17312
13.115	-2.9461815	-11.8804		6.275	-31.29927	-0.16918
13.18	-2.3454347	-14.439242		6.3	-34.62126	-0.1665
13.245	-2.1265695	-16.177046		6.325	-38.74587	-0.16478
13.31	-1.9966079	-18.309805		6.35	-43.07212	-0.16377
13.375	-1.9256148	-20.87694		6.375	-43.4784	-0.16324
13.44	-1.8696678	-22.296095		6.4	-40.85195	-0.16304
13.505	-1.8343618	-24.471182		6.425	-38.78731	-0.16303
13.57	-1.7832823	-26.570305		6.45	-37.57755	-0.16312
13.635	-1.8428978	-28.69178		6.475	-37.04286	-0.16325
13.7	-1.9204266	-30.120705		6.5	-37.06268	-0.1634
13.765	-1.928831	-33.660538		6.525	-37.56509	-0.16358
13.83	-2.016942	-36.95652		6.55	-38.43714	-0.16383
13.895	-2.0874524	-40.361694		6.575	-39.28619	-0.16423
13.96	-2.1338162	-49.010685		6.6	-39.14148	-0.16486
14.025	-2.1919699	-51.899899		6.625	-37.3484	-0.16586
14.09	-2.2413602	-41.720119		6.65	-34.69786	-0.16737
14.155	-2.2953298	-38.065502		6.675	-32.03596	-0.16955
14.22	-2.2465453	-36.358368		6.7	-29.63275	-0.17261
14.285	-2.2398424	-36.357677		6.725	-27.50947	-0.17675
14.35	-2.1530912	-34.387684		6.75	-25.62927	-0.18219
14.415	-2.0321579	-33.466148		6.775	-23.95063	-0.18918
14.48	-1.8366956	-33.444927		6.8	-22.4385	-0.19797
14.545	-1.682698	-32.04689		6.825	-21.06519	-0.20883
14.61	-1.5067263	-30.570688		6.85	-19.80913	-0.22202
14.675	-1.3541929	-31.085302		6.875	-18.65338	-0.23782
14.74	-1.3291658	-29.565054		6.9	-17.58454	-0.25651
14.805	-1.2683845	-29.019968		6.925	-16.59189	-0.27837
14.87	-1.2069466	-28.753546		6.95	-15.6667	-0.30367
14.935	-1.207862	-28.33206		6.975	-14.80182	-0.33268
15	-1.1818656	-27.675026		7	-13.99134	-0.36565
END				7.025	-13.23026	-0.40284
				7.05	-12.51438	-0.44445
				7.075	-11.8401	-0.49071
				7.1	-11.20431	-0.54178
				7.125	-10.6043	-0.59784
				7.15	-10.0377	-0.65901
				7.175	-9.5024	-0.72539
				7.2	-8.99652	-0.79705
				7.225	-8.51835	-0.87403
				7.25	-8.06635	-0.95634
				7.275	-7.63909	-1.04395
				7.3	-7.23526	-1.13681
				7.325	-6.85364	-1.23482
				7.35	-6.49308	-1.33788
				7.375	-6.1525	-1.44584
				7.4	-5.83087	-1.55853
				7.425	-5.52722	-1.67577
				7.45	-5.24064	-1.79735
				7.475	-4.97022	-1.92305
				7.5	-4.71513	-2.05264
				7.525	-4.47454	-2.18585
				7.55	-4.2477	-2.32245
				7.575	-4.03384	-2.46217
				7.6	-3.83227	-2.60476
				7.625	-3.64229	-2.74995
				7.65	-3.46326	-2.89748
				7.675	-3.29455	-3.0471
				7.7	-3.13557	-3.19856
				7.725	-2.98577	-3.35162
				7.75	-2.84459	-3.50605
				7.775	-2.71154	-3.66161
				7.8	-2.58613	-3.8181
				7.825	-2.46791	-3.97532
				7.85	-2.35643	-4.13306
				7.875	-2.25131	-4.29114
				7.9	-2.15214	-4.4494
				7.925	-2.05857	-4.60766
				7.95	-1.97025	-4.76579
				7.975	-1.88687	-4.92363
				8	-1.80812	-5.08107
				8.025	-1.73372	-5.23797
				8.05	-1.66341	-5.39423
				8.075	-1.59693	-5.54974
				8.1	-1.53405	-5.70442
				8.125	-1.47455	-5.85817
				8.15	-1.41823	-6.01092
				8.175	-1.36489	-6.16259
				8.2	-1.31435	-6.31313
				8.225	-1.26645	-6.46247
				8.25	-1.22103	-6.61057
				8.275	-1.17793	-6.75737
				8.3	-1.13703	-6.90285
				8.325	-1.09818	-7.04695
				8.35	-1.06128	-7.18964
				8.375	-1.02621	-7.33091
				8.4	-0.99286	-7.47072
				8.425	-0.96113	-7.60906
				8.45	-0.93093	-7.7459
				8.475	-0.90217	-7.88124
				8.5	-0.87477	-8.01505
				8.525	-0.84866	-8.14733
				8.55	-0.82376	-8.27808
				8.575	-0.8	-8.40728
				8.6	-0.77733	-8.53494
				8.625	-0.75568	-8.66105
				8.65	-0.735	-8.7856
				8.675	-0.71523	-8.90861
				8.7	-0.69634	-9.03008
				8.725	-0.67826	-9.14999
				8.75	-0.66096	-9.26837
				8.775	-0.6444	-9.38522
				8.8	-0.62854	-9.50054
				8.825	-0.61334	-9.61433
				8.85	-0.59877	-9.72661
				8.875	-0.5848	-9.83738
				8.9	-0.5714	-9.94665
				8.925	-0.55854	-10.05444
				8.95	-0.54619	-10.16073
				8.975	-0.53433	-10.26556
				9	-0.52294	-10.36892
				9.025	-0.51199	-10.47083
				9.05	-0.50146	-10.57129
				9.075	-0.49133	-10.67032
				9.1	-0.48159	-10.76792
				9.125	-0.47221	-10.86411
				9.15	-0.46319	-10.95889
				9.175	-0.4545	-11.05228
				9.2	-0.44612	-11.14427
				9.225	-0.43805	-11.2349
				9.25	-0.43028	-11.32415
				9.275	-0.42278	-11.41205
				9.3	-0.41555	-11.4986
				9.325	-0.40857	-11.58381
				9.35	-0.40185	-11.6677
				9.375	-0.39535	-11.75026
				9.4	-0.38909	-11.83151
				9.425	-0.38304	-11.91145
				9.45	-0.3772	-11.99011
				9.475	-0.37156	-12.06747
				9.5	-0.36612	-12.14356
				9.525	-0.36086	-12.21837
				9.55	-0.35578	-12.29193
				9.575	-0.35088	-12.36422
				9.6	-0.34614	-12.43527
				9.625	-0.34156	-12.50508
				9.65	-0.33714	-12.57365
				9.675	-0.33287	-12.64099
				9.7	-0.32875	-12.70711
				9.725	-0.32477	-12.77201
				9.75	-0.32093	-12.8357
				9.775	-0.31722	-12.89818
				9.8	-0.31364	-12.95946
				9.825	-0.31019	-13.01955
				9.85	-0.30686	-13.07845
				9.875	-0.30366	-13.13616
				9.9	-0.30057	-13.19268
				9.925	-0.29759	-13.24803
				9.95	-0.29473	-13.3022
				9.975	-0.29198	-13.3552
				10	-0.28933	-13.40703
				10.025	-0.28679	-13.4577
				10.05	-0.28436	-13.50719
				10.075	-0.28202	-13.55553
				10.1	-0.27979	-13.60271
				10.125	-0.27766	-13.64873
				10.15	-0.27562	-13.69359
				10.175	-0.27368	-13.7373
				10.2	-0.27184	-13.77986
				10.225	-0.27009	-13.82126
				10.25	-0.26844	-13.8615
				10.275	-0.26688	-13.90059
				10.3	-0.26541	-13.93853
				10.325	-0.26404	-13.97532
				10.35	-0.26276	-14.01094
				10.375	-0.26157	-14.04542
				10.4	-0.26047	-14.07873
				10.425	-0.25946	-14.11089
				10.45	-0.25854	-14.14188
				10.475	-0.25771	-14.17172
				10.5	-0.25698	-14.20038
				10.525	-0.25626	-14.21606
				10.55	-0.25557	-14.23117
				10.575	-0.25492	-14.24569
				10.6	-0.25431	-14.25959
				10.625	-0.25373	-14.27285
				10.65	-0.25319	-14.28544
				10.675	-0.25269	-14.29734
				10.7	-0.25223	-14.30851
				10.725	-0.25182	-14.31892
				10.75	-0.25144	-14.32855
				10.775	-0.2511	-14.33737
				10.8	-0.25081	-14.34535
				10.825	-0.25056	-14.35244
				10.85	-0.25036	-14.35863
				10.875	-0.25021	-14.36388
				10.9	-0.2501	-14.36815
				10.925	-0.25005	-14.37142
				10.95	-0.25004	-14.37363
				10.975	-0.25009	-14.37476
				11	-0.25019	-14.37476
				11.025	-0.25035	-14.3736
				11.05	-0.25056	-14.37123
				11.075	-0.25084	-14.36762
				11.1	-0.25117	-14.36271
				11.125	-0.25157	-14.35646
				11.15	-0.25204	-14.34883
				11.175	-0.25257	-14.33976
				11.2	-0.25317	-14.32919
				11.225	-0.25385	-14.31709
				11.25	-0.25461	-14.30338
				11.275	-0.25544	-14.28802
				11.3	-0.25636	-14.27093
				11.325	-0.25737	-14.25206
				11.35	-0.25847	-14.23134
				11.375	-0.25966	-14.20869
				11.4	-0.26096	-14.18405
				11.425	-0.26236	-14.15733
				11.45	-0.26387	-14.12845
				11.475	-0.2655	-14.09732
				11.5	-0.26726	-14.06386
				11.525	-0.26915	-14.02797
				11.55	-0.27118	-13.98955
				11.575	-0.27336	-13.94848
				11.6	-0.2757	-13.90465
				11.625	-0.2782	-13.85795
				11.65	-0.28089	-13.80825
				11.675	-0.28378	-13.7554
				11.7	-0.28687	-13.69926
				11.725	-0.29019	-13.63968
				11.75	-0.29375	-13.57649
				11.775	-0.29758	-13.50952
				11.8	-0.30168	-13.43856
				11.825	-0.3061	-13.36343
				11.85	-0.31086	-13.28389
				11.875	-0.31598	-13.19972
				11.9	-0.32151	-13.11066
				11.925	-0.32747	-13.01643
				11.95	-0.33393	-12.91674
				11.975	-0.34093	-12.81127
				12	-0.34852	-12.69966
				12.025	-0.35678	-12.58153
				12.05	-0.36579	-12.45647
				12.075	-0.37563	-12.32402
				12.1	-0.38641	-12.18368
				12.125	-0.39825	-12.03491
				12.15	-0.4113	-11.87711
				12.175	-0.42573	-11.70961
				12.2	-0.44174	-11.53167
				12.225	-0.45958	-11.34248
				12.25	-0.47954	-11.14112
				12.275	-0.50198	-10.9266
				12.3	-0.52734	-10.69778
				12.325	-0.55615	-10.45338
				12.35	-0.58911	-10.19198
				12.375	-0.62705	-9.91198
				12.4	-0.67108	-9.61156
				12.425	-0.7226	-9.28867
				12.45	-0.78347	-8.94102
				12.475	-0.85612	-8.56598
				12.5	-0.9439	-8.16066
				12.525	-1.05138	-7.72182
				12.55	-1.18502	-7.24595
				12.575	-1.35411	-6.72938
				12.6	-1.5724	-6.16855
				12.625	-1.86081	-5.56058
				12.65	-2.2523	-4.90443
				12.675	-2.8008	-4.20308
				12.7	-3.59857	-3.46759
				12.725	-4.8127	-2.72396
				12.75	-6.77169	-2.02338
				12.775	-10.22312	-1.45214
				12.8	-17.2704	-1.1283
				12.825	-17.22928	-1.16498
				12.85	-9.8261	-1.60666
				12.875	-6.15233	-2.39759
				12.9	-4.08213	-3.42117
				12.925	-2.83186	-4.56261
				12.95	-2.04123	-5.74079
				12.975	-1.52166	-6.90882
				13	-1.16834	-8.04356
				13.025	-0.92064	-9.13582
				13.05	-0.74227	-10.18386
				13.075	-0.61076	-11.18962
				13.1	-0.51178	-12.15676
				13.125	-0.43593	-13.08954
				13.15	-0.37688	-13.99234
				13.175	-0.33028	-14.86942
				13.2	-0.29304	-15.72484
				13.225	-0.26296	-16.5624
				13.25	-0.23843	-17.38569
				13.275	-0.21827	-18.19815
				13.3	-0.20156	-19.00307
				13.325	-0.18763	-19.80369
				13.35	-0.17594	-20.6032
				13.375	-0.16609	-21.4049
				13.4	-0.15774	-22.21218
				13.425	-0.15064	-23.02863
				13.45	-0.14458	-23.85818
				13.475	-0.13939	-24.70514
				13.5	-0.13494	-25.57443
				13.525	-0.13112	-26.47173
				13.55	-0.12783	-27.40377
				13.575	-0.12499	-28.37865
				13.6	-0.12255	-29.40645
				13.625	-0.12045	-30.49992
				13.65	-0.11864	-31.6757
				13.675	-0.11708	-32.95614
				13.7	-0.11575	-34.37244
				13.725	-0.11462	-35.96999
				13.75	-0.11365	-37.81857
				13.775	-0.11284	-40.03292
				13.8	-0.11217	-42.81822
				13.825	-0.11161	-46.57022
				13.85	-0.11116	-51.80816
				13.875	-0.1108	-53.6893
				13.9	-0.11053	-48.6608
				13.925	-0.11034	-44.77269
				13.95	-0.11021	-42.05701
				13.975	-0.11015	-40.02428
				14	-0.11014	-38.41972
				14.025	-0.11018	-37.10587
				14.05	-0.11027	-36.00204
				14.075	-0.1104	-35.05742
				14.1	-0.11058	-34.23821
				14.125	-0.11078	-33.52086
				14.15	-0.11103	-32.88824
				14.175	-0.1113	-32.32731
				14.2	-0.1116	-31.8277
				14.225	-0.11193	-31.38072
				14.25	-0.11229	-30.97875
				14.275	-0.11267	-30.61498
				14.3	-0.11307	-30.2832
				14.325	-0.11349	-29.97782
				14.35	-0.11393	-29.69392
				14.375	-0.1144	-29.42729
				14.4	-0.11488	-29.17445
				14.425	-0.11538	-28.93265
				14.45	-0.1159	-28.69978
				14.475	-0.11643	-28.47431
				14.5	-0.11699	-28.25512
				14.525	-0.11755	-28.04147
				14.55	-0.11814	-27.83285
				14.575	-0.11874	-27.6289
				14.6	-0.11935	-27.4294
				14.625	-0.11998	-27.2342
				14.65	-0.12063	-27.04315
				14.675	-0.12129	-26.85616
				14.7	-0.12196	-26.67313
				14.725	-0.12265	-26.49395
				14.75	-0.12336	-26.31851
				14.775	-0.12408	-26.1467
				14.8	-0.12481	-25.97841
				14.825	-0.12556	-25.81352
				14.85	-0.12633	-25.6519
				14.875	-0.1271	-25.49342
				14.9	-0.1279	-25.33796
				14.925	-0.12871	-25.18539
				14.95	-0.12953	-25.03559
				14.975	-0.13037	-24.88843
				15	-0.13122	-24.7438
				15	-0.13122	-24.7438
